# Supplementary material for: Modeling microRNA-mRNA Interactions Using PLS Regression in Human Colon Cancer
Source: BMC Med Genomics. 2011 May 19;4:44. doi: 10.1186/1755-8794-4-44 (PMC3123543; doi:10.1186/1755-8794-4-44)
Supplement: Additional file 1 — Differentially expressed miRNAs in human colon tissues. Supplemental Table 2 (S2): This file is a tab-delimited text file and contains 2 up-regulated and 31 down-regulated miRNAs with FDR corrected p-value less than 0.1 and absolute fold changes greater than 1.2. It also provides detailed information about each miRNA such as its name, expression values and description. [file 1755-8794-4-44-S1.TXT]

# Notes : Created from Advanced Analysis operation: significance Analysis.
#Entitylist : Filtered on Expression (7.25 - 13.0) in the Raw Data
#Interpretation : type
#Experiment: miRNA-raw
#p-value cut-off:0.1
#Fold change cut-off:1.09
#Selected Test : T Test unpaired
#p-value computation: Asymptotic
#Multiple Testing Correction: Benjamini-Hochberg
#
# Technology : Generic.SingleColor.colon-miRNA
# Owner : gxuser
# Created On : Fri Jul 24 08:19:12 EDT 2009
Name	Corrected p-value	p-value	FCAbsolute	regulation	N_COLON_1(normalized)	N_COLON_3(normalized)	N_COLON_4(normalized)	N_COLON_5(normalized)	T_COLON_2(normalized)	T_COLON_3(normalized)	T_COLON_4(normalized)	T_COLON_5(normalized)	T_COLON_7(normalized)	T_COLON_9(normalized)	T_COLON_10(normalized)	Description
EAM111	0.026510911	0.002719068	1.9963597	down	10.6503	9.87166	10.7517	10.5554	9.27084	9.92473	8.92171	9.84289	9.75595	9.1431	9.36004	hsa-let-7g:UGAGGUAGUAGUUUGUACAGU:bead_104-A
EAM115	0.07941906	0.017242972	1.7605646	down	11.6388	11.6452	11.7482	11.8599	10.6092	10.6214	9.98101	11.6116	11.3053	11.1278	11.0926	hsa-miR-16:UAGCAGCACGUAAAUAUUGGCG:bead_105-A
EAM119	0.033437047	0.004572588	1.2695099	down	11.6692	11.8113	11.8308	11.8535	11.3543	11.4312	11.1374	11.4778	11.6717	11.5689	11.4872	hsa-miR-29b_(sub_2):UAGCACCAUUUGAAAUCAGUGU:bead_106-A
EAM121	0.03390872	0.005181747	3.5310109	down	8.56069	7.55021	8.59907	8.18122	6.49227	8.05183	5	6.32382	6.56182	6.44125	5.94802	hsa-miR-99a:AACCCGUAGAUCCGAUCUUGUG:bead_107-A
EAM238	0.025769137	0.002081759	10.077047	down	11.5344	11.4035	11.8965	11.5437	7.74822	11.3218	6.77267	7.45506	7.84697	7.58593	9.10002	hsa-miR-1:UGGAAUGUAAAGAAGUAUGUA:bead_112-A
EAM270	0.025769137	0.002422739	3.0230052	down	9.86789	9.42381	10.1038	9.39918	7.76641	8.64521	6.6492	8.38888	8.62719	8.44429	8.19763	hsa-miR-30b:UGUAAACAUCCUACACUCAGC:bead_113-A
EAM159	0.049711473	0.008922572	2.5554717	down	9.00956	8.44145	8.66223	9.10085	7.18089	8.5523	6.34084	7.39502	8.36233	7.13747	7.18068	hsa-miR-130a:CAGUGCAAUGUUAAAAGGGC:bead_114-A
EAM184	0.09326536	0.026305616	2.6536825	down	9.26146	8.3682	9.18354	8.94274	7.71466	8.85227	5.74973	7.66959	8.37598	7.28383	7.07087	hsa-miR-100:AACCCGUAGAUCCGAACUUGUG:bead_118-A
EAM209	0.07941906	0.021042658	1.8413332	down	9.70814	9.35723	10.0774	9.78972	8.82182	8.28894	8.80418	8.30979	10.0112	8.69142	9.03925	hsa-miR-142-5p:CAUAAAGUAGAAAGCACUAC:bead_125-A
EAM257	0.033437047	0.004234952	1.7569977	up	9.16553	8.51486	9.29431	9.18508	10.2345	9.96163	9.46644	10.2024	10.0342	9.46315	9.60908	hsa-miR-221:AGCUACAUUGUCUGCUGGGUUUC:bead_141-A
EAM288	0.07941906	0.02004225	4.680025	down	9.887	9.50309	10.0305	10.1862	8.64386	8.57649	5.25874	9.79723	7.63629	7.51829	6.29537	mmu-miR-10b:CCCUGUAGAACCGAAUUUGUGU:bead_145-A
EAM299	0.010589693	2.71E-04	5.8388176	down	11.02	10.7289	11.0191	11.033	7.83804	9.10879	6.72171	8.88424	8.63856	8.57349	9.06719	hsa-miR-195:UAGCAGCACAGAAAUAUUGGC:bead_165-A
EAM279	0.010684684	3.65E-04	1.4546762	down	11.8593	12.0188	11.9226	11.9049	11.2749	11.3014	11.0819	11.4025	11.4888	11.501	11.6494	hsa-miR-29c:UAGCACCAUUUGAAAUCGGUUA:bead_104-B
EAM272	0.049711473	0.008878746	2.0042298	down	11.4068	11.364	11.4478	11.4567	9.81775	11.0966	9.43629	10.5553	10.6646	10.881	10.4589	hsa-miR-30d:UGUAAACAUCCCCGACUGGAAG:bead_108-B
EAM271	0.025769137	0.002207868	2.854562	down	10.5749	10.037	10.6874	10.0779	8.47017	9.54948	7.55607	9.06641	9.32131	8.99807	8.85571	hsa-miR-30c:UGUAAACAUCCUACACUCUCAGC:bead_109-B
EAM263	0.033437047	0.004425829	2.0968711	down	11.6753	11.6825	11.6863	11.7262	10.0171	10.7483	9.74756	10.9922	11.3379	10.7252	10.8021	hsa-miR-26a:UUCAAGUAAUCCAGGAUAGGCU:bead_112-B
EAM222	0.07941906	0.0170818	1.8238924	down	10.5244	10.4849	10.8964	11.0288	9.43727	9.51786	9.12509	10.7546	10.0932	10.1816	9.95661	hsa-miR-15a:UAGCAGCACAUAAUGGUUUGUG:bead_128-B
EAM217	0.052665707	0.009902953	2.8226323	down	9.82897	8.90064	10.4625	8.75535	8.1103	8.50394	6.82086	8.30665	7.46269	7.81691	8.90742	hsa-miR-150:UCUCCCAACCCUUGUACCAGUG:bead_132-B
EAM200	0.016611196	7.10E-04	6.108711	down	8.8551	7.83969	8.45989	8.36751	5.28733	7.89621	5	5.33069	5.44929	5.70352	5.72072	hsa-miR-133a:UUGGUCCCCUUCAACCAGCUGU:bead_144-B
EAM190	0.088893384	0.02431272	2.6052177	down	11.2535	11.1374	11.2528	11.355	10.4022	10.4115	8.27709	11.0774	10.2462	9.91121	8.7523	hsa-miR-10b:UACCCUGUAGAACCGAAUUUGU:bead_148-B
EAM161	0.025769137	0.001767859	3.1632476	down	10.1014	10.0361	10.6039	9.83645	8.17486	9.25312	7.13574	8.91565	8.53549	8.36591	9.00062	hsa-miR-28:AAGGAGCUCACAGUCUAUUGAG:bead_156-B
EAM160	0.07941906	0.018046837	1.8621186	down	11.2534	11.1233	11.2543	11.5299	9.33214	11.1067	10.5375	10.7051	10.8339	9.99752	10.2401	hsa-miR-26b_(sub_1):UUCAAGUAAUUCAGGAUAGGUU:bead_157-B
EAM311	0.010589693	2.72E-04	2.672638	down	9.4876	9.47113	9.68577	9.82579	7.61063	8.94853	8.46331	7.70793	8.41938	8.01892	8.22646	hsa-miR-101:UACAGUACUGUGAUAACUGAAG:bead_163-B
EAM314	0.025769137	0.002243276	2.213843	down	11.0622	10.8565	10.5148	11.0503	9.96648	10.5403	8.88011	9.70073	9.62757	9.82752	9.52807	hsa-miR-126:UCGUACCGUGAGUAAUAAUGC:bead_166-B
EAM330	0.03390872	0.005216727	2.1426523	down	11.264	11.5588	11.3803	11.4574	9.71839	10.8571	9.3063	10.6337	10.6969	10.6324	10.3653	hsa-miR-30a*:UGUAAACAUCCUCGACUGGAAGC:bead_109-C
EAM331	0.002995756	2.56E-05	3.8783202	down	10.2165	11.1245	10.6671	10.5679	8.1733	8.40072	8.31654	9.15757	8.78586	9.21451	8.77147	hsa-miR-30e:UGUAAACAUCCUUGACUGGA:bead_110-C
EAM333	0.025769137	0.001442802	1.5894431	down	7.9486	7.721	7.7506	7.934	6.5989	7.2522	7.2294	7.1323	7.287	7.1952	7.4952	hsa-miR-32:UAUUGCACAUUACUAAGUUGC:bead_112-C
EAM335	0.040591158	0.006591727	1.5282739	down	8.35569	7.98997	8.07148	8.14108	7.27051	7.59647	7.05874	7.70425	8.04523	7.38469	7.63367	hsa-miR-34b:AGGCAGUGUCAUUAGCUGAUUG:bead_114-C
EAM342	0.07941906	0.020446436	4.283598	up	5.97718	6.04528	6.32285	5.83555	7.42143	6.02055	8.08293	10.8687	7.89064	8.19521	8.52881	mmu-miR-135b:UAUGGCUUUUCAUUCCUAUGUG:bead_121-C
EAM343	0.06443727	0.012667156	1.3414762	down	8.6577	8.3466	8.2583	8.4528	7.9701	8.0205	7.5048	8.1204	8.162	8.2247	8.0327	mmu-miR-151_(sub_1):ACUAGACUGAGGCUCCUUGAGG:bead_122-C
EAM371	0.07941906	0.021038814	1.8867148	down	10.0399	9.70589	10.1854	9.84722	8.90114	9.74938	7.99096	8.98598	9.14732	8.64838	9.77792	mmu-miR-342:UCUCACACAGAAAUCGCACCCGUC:bead_150-C
EAM380	0.07941906	0.020003965	1.6319257	down	8.6638	7.9716	8.4347	8.4246	7.3684	8.1222	7.2871	7.4551	8.4632	7.4989	7.4748	rno-miR-140*:UACCACAGGGUAGAACCACGGACA:bead_159-C
EAM381	0.033437047	0.003863641	1.810026	down	10.0242	9.39	10.0387	9.51642	8.47889	9.10451	8.31362	9.2858	8.89896	9.16921	8.95325	rno-miR-151*:UCGAGGAGCUCACAGUCUAGUA:bead_160-C
