# Supplementary material for: Modeling microRNA-mRNA Interactions Using PLS Regression in Human Colon Cancer
Source: BMC Med Genomics. 2011 May 19;4:44. doi: 10.1186/1755-8794-4-44 (PMC3123543; doi:10.1186/1755-8794-4-44)
Supplement: Additional file 2 — Differentially expressed mRNAs in human colon tissues. Supplemental Table 1 (S1): This file is a tab-delimited text file and contains 73 up-regulated and 63 down-regulated mRNAs with FDR corrected p-value less than 0.1 and absolute fold changes greater than 1.2 It also provides detailed information about each mRNA such as its name, expression values and description. [file 1755-8794-4-44-S2.TXT]

# Notes : Created from Advanced Analysis operation: significance Analysis.
#Entitylist : Filtered on Expression (7.25 - 17.0) in the Raw Data
#Interpretation : type
#Experiment: mRNA-raw
#p-value cut-off:0.1
#Fold change cut-off:1.09
#Selected Test : T Test unpaired
#p-value computation: Asymptotic
#Multiple Testing Correction: Benjamini-Hochberg
#
# Technology : Generic.SingleColor.prost-mRNA
# Owner : gxuser
# Created On : Fri Jul 24 08:11:50 EDT 2009
Name	Corrected p-value	p-value	FCAbsolute	regulation	N_COLON_1(normalized)	N_COLON_3(normalized)	N_COLON_4(normalized)	N_COLON_5(normalized)	T_COLON_2(normalized)	T_COLON_3(normalized)	T_COLON_4(normalized)	T_COLON_5(normalized)	T_COLON_7(normalized)	T_COLON_9(normalized)	T_COLON_10(normalized)	Description
Hu6800/AB000460_at	0.099081986	0.002070599	2.4357436	down	9.80199	9.12254	9.39261	8.11811	7.93513	8.01149	8.30741	7.66344	7.37049	7.75942	7.72377	AB000460, class A, 20 probes, 20 in AB000460 4262-4724, Human mRNA, clone RES4-22B, complete cds
Hu6800/AF006084_at	0.022648437	1.55E-05	2.814654	up	6.90917	6.68804	7.07652	7.18759	8.32246	8.2689	8.30446	8.86133	8.55435	8.85951	8.037	AF006084, class A, 20 probes, 20 in AF006084 935-1277, Homo sapiens Arp2/3 protein complex subunit p41-Arc (ARC41) mRNA, complete cds. /gb=AF006084 /ntype=RNA
Hu6800/D00017_at	0.083703645	0.001179107	3.6551828	up	9.68762	9.44312	8.8108	10.6232	12.0738	10.4686	11.6574	11.8672	11.3905	11.1037	12.0167	D00017, class A, 20 probes, 20 in D00017 851-1319, Human lipocortin II mRNA
Hu6800/D00654_at	0.07058918	7.65E-04	13.252497	down	11.7414	13.1159	11.7355	11.1882	8.87545	10.6122	6.53855	7.57034	7.07315	8.56418	8.28553	D00654, class B, 20 probes, 15 in D00654exon 127-196: 5 not in GB record, Human enteric smooth muscle gamma-actin gene, 5' flank and
Hu6800/D00762_at	0.05882821	2.90E-04	3.9613338	up	5	5.2296	5.8842	6.2806	8.6432	7.0415	7.6883	7.7923	7.2467	7.4509	7.2292	D00762, class A, 20 probes, 20 in D00762 237-777, Human mRNA for proteasome subunit HC8
Hu6800/D11094_at	0.08721519	0.001367974	4.226063	up	5	5	5	7.122	7.987	7.182	7.1246	7.1275	8.3272	7.6282	7.8922	D11094, class A, 20 probes, 20 in D11094 973-1345, Human mRNA for MSS1, complete cds
Hu6800/D14662_at	0.053526103	1.79E-04	2.6225507	down	9.09192	9.29801	8.56796	8.73204	7.75401	7.13425	7.52957	8.19015	7.36451	7.63948	7.10861	D14662, class A, 20 probes, 20 in D14662 1082-1592, Human mRNA for KIAA0106 gene, complete cds
Hu6800/D16581_at	0.08721519	0.001321519	3.1062157	up	6.2894	6.2123	6.9215	5	7.7057	8.2965	7.6705	7.281	7.347	7.6118	8.2742	D16581, class A, 20 probes, 20 in D16581 42-552, Human mRNA for 8-oxo-dGTPase, complete cds
Hu6800/D26599_at	0.06427186	6.13E-04	2.439636	up	8.4055	8.25463	9.20114	8.46041	10.1655	9.47801	9.65784	10.4197	9.56778	10.2222	9.55857	D26599, class A, 20 probes, 20 in D26599 167-707, Human mRNA for proteasome subunit HsC7-I, complete cds
Hu6800/D26600_at	0.053526103	1.52E-04	6.2335734	up	6.34114	6.23617	5.11773	7.64435	9.30499	8.84334	8.87753	9.66198	8.92034	8.71017	8.506	D26600, class A, 20 probes, 20 in D26600 354-822, Human mRNA for proteasome subunit HsN3, complete cds
Hu6800/D38047_at	0.061623003	4.58E-04	5.3451467	up	6.542	7.1442	5.4224	8.0658	9.2206	9.6006	8.7467	9.2	9.8435	9.1139	8.7575	D38047, class A, 20 probes, 20 in D38047 327-825, Human mRNA for 26S proteasome subunit p31, complete cds
Hu6800/D38583_at	0.008183615	2.53E-06	14.334263	up	5	5.70569	5	7.0052	9.58362	9.4026	9.55546	9.64066	9.85663	8.99363	9.60123	D38583, class A, 20 probes, 20 in D38583 109-475, Human mRNA for calgizzarin, complete cds
Hu6800/D78361_at	0.06124073	3.82E-04	4.278186	up	9.8689	9.83503	8.45396	10.7408	12.2509	11.453	11.7988	11.9858	12.1929	11.5811	11.4892	D78361, class A, 20 probes, 20 in D78361 504-942, Human mRNA for ornithine decarboxylase antizyme, ORF 1 and ORF 2
Hu6800/D84239_at	0.09548704	0.001892003	9.912359	down	11.2567	10.5049	8.86977	10.5485	7.46665	7.23421	5.13962	6.83363	5.67717	9.14884	7.40005	D84239, class A, 20 probes, 20 in D84239 15949-16339, Human mRNA for IgG Fc binding protein, complete cds
Hu6800/D87447_at	0.08721519	0.00147481	2.2315886	down	7.3676	7.6452	8.1299	7.3893	6.5311	5.6768	7.1159	6.4387	6.5883	6.6745	6.2992	D87447, class A, 20 probes, 20 in D87447 5712-6258, Human mRNA for KIAA0258 gene, complete cds
Hu6800/D89052_at	0.05882821	2.75E-04	4.1393347	up	6.29874	5.89914	6.81211	7.96123	8.67718	8.75852	8.26501	8.78625	9.1398	8.82199	9.09667	D89052, class A, 20 probes, 20 in D89052 428-938, Human mRNA for proton-ATPase-like protein, complete cds
Hu6800/HG1112-HT1112_at	0.055701558	2.33E-04	4.608245	up	7.4579	5.6975	5.539	6.4765	8.8412	7.8122	8.2771	8.2851	8.8204	8.7988	8.6438	Ras-Like Protein Tc4
Hu6800/HG1153-HT1153_at	0.068192236	7.18E-04	2.0973759	up	9.50128	10.0912	9.67102	9.62313	10.4625	10.1091	10.9325	11.1173	10.8141	10.9849	11.1113	Nucleoside Diphosphate Kinase Nm23-H2s
Hu6800/HG3549-HT3751_at	0.09054607	0.00168197	3.959984	up	10.5428	9.77235	8.6141	11.1558	11.8285	11.9671	12.3644	11.6227	12.7597	11.866	11.6389	Wilm Tumor-Related Protein
Hu6800/HG3565-HT3768_r_at	0.053526103	1.93E-04	5.5267143	down	8.4679	7.9514	8.2354	7.3763	5.4801	6.9694	6.005	5	5.04	5.2948	5	Zinc Finger Protein
Hu6800/HG4542-HT4947_at	0.09548704	0.001884468	3.0779264	up	9.14583	7.80605	8.07135	9.5539	10.5051	9.73439	10.3947	10.3383	10.9311	10.2312	9.7289	Ribosomal Protein L10
Hu6800/J02874_at	0.06427186	5.55E-04	6.539163	down	9.30145	7.5237	7.99077	7.75987	5.82005	7.22384	5	5	5	5	5	J02874, class A, 20 probes, 20 in J02874 63-573, Human adipocyte lipid-binding protein, complete cds
Hu6800/J03915_s_at	0.07350511	9.22E-04	5.0182295	down	8.8155	8.7138	8.2176	7.9221	5.1689	5.7755	6.9962	5.7648	5	6.6619	7.2632	J03915, class A, 19 probes, 19 in J03915 1313-1721, Human chromogranin A mRNA, complete cds
Hu6800/J04164_at	0.06124073	3.73E-04	2.5681598	up	10.532	10.372	9.91253	10.2955	11.3983	11.1787	11.7172	11.9766	11.4887	12.4392	11.2725	J04164, class A, 20 probes, 20 in J04164 366-804, Human interferon-inducible protein 27-Sep mRNA, complete cds
Hu6800/L04751_at	0.08721519	0.001487221	2.6826198	down	7.8828	8.7488	8.5716	7.5076	6.9358	6.6894	6.585	6.6318	6.23	6.522	7.6844	L04751, class A, 20 probes, 20 in L04751 1994-2510, Human cytochrome p-450 4A (CYP4A) mRNA, complete cds
Hu6800/L07033_at	0.06124073	3.77E-04	1.7904042	down	7.9102	8.0946	7.6835	7.7873	7.1171	6.8728	7.0544	6.7287	6.7609	7.16	7.5064	L07033, class A, 20 probes, 20 in L07033 967-1507, Human hydroxymethylglutaryl-CoA lyase mRNA, complete cds
Hu6800/L10284_at	0.08721519	0.001287599	1.9121212	up	9.33239	8.74274	8.39588	8.90062	10.2097	9.40425	9.71023	9.70003	9.66023	10.1276	9.63454	L10284, class A, 20 probes, 20 in L10284 3582-4038, Homo sapiens integral membrane protein, calnexin, (IP90) mRNA, complete cds
Hu6800/L10373_at	0.008183615	1.31E-06	6.438947	down	8.0786	7.6009	8.4541	7.8021	5.7898	5.8108	5	5	5.4791	5	5	L10373, class A, 20 probes, 20 in L10373 1311-1713, Human (clone CCG-B7) mRNA sequence
Hu6800/L19686_rna1_at	0.06427186	6.06E-04	9.625379	up	6.74849	9.15501	6.23059	8.79339	11.5449	10.039	10.0837	11.4033	10.8435	11.4162	11.6604	L19686, class A, 20 probes, 20 in L19686mRNA 61-493, Homo sapiens macrophage migration inhibitory factor (MIF) gene, complete cds
Hu6800/L29008_at	0.053526103	2.02E-04	3.104071	up	6.14057	5.455	6.65642	6.73012	7.88063	7.72199	8.47854	7.84082	7.86899	7.3708	7.99605	L29008, class A, 20 probes, 20 in L29008 2014-2464, Human L-iditol-2 dehydrogenase mRNA, complete cds
Hu6800/L38941_at	0.08721519	0.001379347	1.9287245	up	11.8885	10.9226	10.7971	11.2091	11.8925	12.0665	12.3524	12.3222	12.2172	12.3583	11.8547	L38941, class A, 20 probes, 20 in L38941mRNA 19-343, Homo sapiens ribosomal protein L34 (RPL34) mRNA, complete cds
Hu6800/L40027_at	0.06124073	3.90E-04	2.10002	down	9.0149	9.4889	9.0809	8.4396	7.8773	7.748	7.9764	8.303	7.6378	8.1467	7.8605	L40027, class A, 20 probes, 20 in L40027mRNA 1586-2132, Homo sapiens glycogen synthase kinase 3 mRNA, complete cds
Hu6800/L76200_at	0.08721519	0.001365915	2.0929868	up	8.2586	7.5407	7.9842	8.0787	9.5327	8.5939	9.5292	9.0216	9.1588	8.5634	8.8182	L76200, class A, 20 probes, 20 in L76200 268-796, Human guanylate kinase (GUK1) mRNA, complete cds
Hu6800/M10942_at	0.07060051	8.44E-04	2.8056862	down	9.11504	9.22841	8.82672	10.042	7.8512	7.67727	8.58908	7.39931	7.24524	7.71348	8.22724	M10942, class C, 20 probes, 20 in all_M10942 421-1762, Human metallothionein-Ie gene (hMT-Ie)
Hu6800/M11147_at	0.09567526	0.001910543	8.090595	up	11.1515	8.82911	8.18125	12.0019	13.4906	13.425	12.255	12.9445	13.101	13.3539	12.8303	M11147, class A, 20 probes, 20 in M11147mRNA 251-689, Human ferritin L chain mRNA, complete cds
Hu6800/M11717_rna1_at	0.053526103	1.88E-04	4.5165777	down	10.8498	10.6708	9.38706	10.1815	8.09993	7.91109	7.27215	7.72586	8.85935	8.26254	8.5485	M11717, class A, 20 probes, 20 in M11717mRNA 2135-2393, Human heat shock protein (hsp 70) gene, complete cds
Hu6800/M14676_at	0.07060051	8.51E-04	1.8793981	down	8.3043	8.3325	8.5218	7.8318	7.5922	7.4615	7.6359	7.2188	7.5225	7.1034	6.827	M14676, class A, 20 probes, 20 in M14676 1864-2332, Human src-like kinase (slk) mRNA, complete cds
Hu6800/M19878_at	0.08721519	0.001479348	4.9203253	down	8.2953	8.472	8.8209	7.6463	5.0356	7.5126	5	5.634	5.8241	6.1498	6.913	M19878, class C, 5 probes, 5 in all_M19878 1799-1946, Homo sapiens calbindin 27 gene, exons 1 and 2, and Alu repeat. /gb=M19878 /ntype=DNA /annot=exon, Homo sapiens calbindin 27 gene, exons 1 and 2, and Alu repeat. /gb=M19878 /ntype=DNA /annot=exon
Hu6800/M21186_at	0.08909487	0.001613638	7.2918377	up	5.53386	5	6.68863	8.74042	9.76855	8.8973	9.96341	9.59645	9.09297	9.45979	8.7206	M21186, class A, 20 probes, 20 in M21186 122-650, Human neutrophil cytochrome b light chain p22 phagocyte b-cytochrome mRNA, complete cds
Hu6800/M21388_r_at	0.06124073	4.42E-04	2.6562526	down	12.0119	11.8984	11.9438	11.5915	10.3495	10.9428	11.0646	9.84586	10.0751	10.037	10.8492	M21388, class C, 6 probes, 6 in all_M21388 2-95, Human unproductively rearranged Ig mu-chain mRNA V-region (VD), 5' end, clone mu-3A1A., Human unproductively rearranged Ig mu-chain mRNA V-region (VD), 5' end, clone mu-3A1A.
Hu6800/M24248_at	0.06124073	4.08E-04	2.7815917	down	8.90282	9.19757	9.6095	8.5304	7.94901	7.61444	7.88391	7.58797	7.26886	6.81797	7.96697	M24248, class B, 20 probes, 13 in M24248exon 201-220: 7 not in GB record, Homo sapiens MLC-1V/Sb isoform gene
Hu6800/M24485_s_at	0.06427186	5.34E-04	2.7023323	up	9.43238	9.13558	8.11728	9.70737	10.5129	10.2678	10.6404	10.8481	10.5762	10.6263	10.2548	M24485, class A, 20 probes, 19 in M24485cds 109-604: 1 in reverseSequence, 3966, Homo sapiens (clone pHGST-pi) glutathione S-transferase pi (GSTP1) gene, complete cds
Hu6800/M26880_at	0.06537927	6.64E-04	3.0996203	down	11.6303	12.9823	12.0418	11.5043	10.0176	9.85097	10.1871	10.5065	10.4949	10.8143	10.9817	M26880, class A, 20 probes, 20 in M26880 2206-2246, Human ubiquitin mRNA, complete cds
Hu6800/M33764_at	0.077501774	0.001007763	2.771924	up	7.43973	7.9271	6.74376	7.99832	9.00374	8.37341	8.59865	9.36613	9.60725	9.25647	8.78116	M33764, class B, 20 probes, 12 in M33764cds 1158-1350: 8 in reverseSequence, 7989-8235, Human ornithine decarboxylase gene, complete cds
Hu6800/M34041_at	0.08721519	0.001506046	3.995765	down	8.92855	8.74888	10.019	8.08501	8.10283	6.63542	7.45046	7.08527	6.42505	6.7466	6.18259	M34041, class C, 20 probes, 20 in all_M34041 1414-2015, Human alpha-2-adrenergic receptor (alpha-2 c2) gene, complete cds
Hu6800/M63573_at	0.06124073	4.46E-04	8.302281	up	5.84618	6.79041	5.53299	8.54802	10.0835	10.1451	8.61778	10.1434	9.98428	9.41043	9.74587	M63573, class A, 20 probes, 20 in M63573 370-802, Human secreted cyclophilin-like protein (SCYLP) mRNA, complete cds
Hu6800/M77349_at	0.085400365	0.001216228	4.556332	up	8.30731	8.24958	8.40414	7.387	10.7189	10.6493	11.0161	9.95133	11.0092	9.97964	8.59969	M77349, class A, 20 probes, 20 in M77349 2102-2642, Human transforming growth factor-beta induced gene product (BIGH3) mRNA, complete cds
Hu6800/M83088_at	0.06877569	7.35E-04	2.064808	down	7.9377	8.4327	8.2391	8.6451	7.3509	7.5116	7.6399	6.891	7.5341	7.2361	6.7099	M83088, class A, 20 probes, 20 in M83088 1722-2271, Human phosphoglucomutase 1 (PGM1) mRNA, complete cds
Hu6800/M94250_at	0.09154974	0.001727804	5.733721	up	5.93807	5.66095	6.34712	8.51404	9.43584	8.28686	9.61413	10.0769	8.88099	9.20408	8.44282	M94250, class A, 20 probes, 18 in M94250exon#4-5 43-301: 2 not in GB record, Human retinoic acid inducible factor (MK) gene exons 1-5, complete cds
Hu6800/M94345_at	0.07060051	8.30E-04	6.702596	up	7.83106	5.04522	6.3884	7.64459	9.7716	9.81104	9.56836	8.40585	9.43597	9.05544	10.256	M94345, class A, 20 probes, 20 in M94345 752-1160, Homo sapiens macrophage capping protein mRNA, complete cds
Hu6800/S45630_at	0.06427186	5.27E-04	2.318682	down	8.27667	8.62114	8.38359	8.61168	7.39374	8.06846	6.87029	6.74285	7.16203	7.16299	7.41939	S45630, class A, 20 probes, 20 in S45630 108-612, alpha B-crystallin=Rosenthal fiber component [human, glioma cell line, mRNA, 691 nt]
Hu6800/S68616_at	0.06427186	5.11E-04	2.3621817	down	9.79986	9.58993	10.1286	9.69779	8.68553	7.9623	8.96685	8.48799	8.32958	8.29427	9.22095	S68616, class A, 20 probes, 20 in S68616 4005-4491, Na+/H+ exchanger NHE-1 isoform [human, heart, mRNA, 4516 nt]
Hu6800/S73885_s_at	0.06427186	5.30E-04	3.0433514	down	9.1043	8.6239	8.8169	7.7356	6.6156	7.5453	6.5072	6.8543	6.5773	7.3892	7.2627	S73885, class A, 20 probes, 20 in S73885 1537-2082, AP-4=basic helix-loop-helix DNA-binding protein [human, cervical carcinoma, HeLa cells, mRNA, 2149 nt]
Hu6800/S75463_at	0.089701965	0.001652405	7.636151	up	5.89654	5.02616	5.52762	8.77393	9.43116	8.75784	9.13736	9.99069	9.30037	9.58053	8.47441	S75463, class A, 20 probes, 20 in S75463 1145-1565, P43=mitochondrial elongation factor homolog [human, liver, mRNA, 1644 nt]
Hu6800/S77356_at	0.06124073	4.30E-04	2.7918625	down	9.01921	9.54889	10.111	9.552	7.7838	8.40081	8.86333	7.65394	8.18103	7.82823	7.82469	S77356, class A, 20 probes, 20 in S77356 3-41, transcript ch21=oligomycin sensitivity conferral protein oscp homolog [human, RF1,RF48 stomach cancer cell lines, mRNA, 262 nt]. /gb=S77356 /ntype=RNA
Hu6800/S85655_at	0.04724273	1.17E-04	5.9300184	up	5	5	6.0284	5.6334	8.7035	8.4126	7.7243	8.2068	7.6581	8.489	6.6901	S85655, class A, 20 probes, 20 in S85655 435-969, prohibitin [human, mRNA, 1043 nt]
Hu6800/U01337_at	0.04724273	6.34E-05	2.7587798	down	10.045	10.1439	9.8844	9.6646	8.35868	9.00483	8.36863	7.98465	8.23574	8.36049	8.98009	U01337, class A, 20 probes, 20 in U01337exon#16 412-553, Human Ser/Thr protein kinase (A-RAF-1) gene, complete cds
Hu6800/U02619_at	0.09412753	0.001808297	2.671796	up	6.2031	6.4694	6.3372	7.4582	8.0581	8.7309	8.0281	7.6801	8.0375	8.4713	7.2375	U02619, class A, 20 probes, 20 in U02619 6437-6965, Human TFIIIC Box B-binding subunit mRNA, complete cds
Hu6800/U05259_rna1_at	0.06427186	6.07E-04	4.183231	down	9.0155	9.0899	9.2505	7.9616	5.8228	6.407	7.8265	6.9374	6.3432	7.3142	6.7022	U05259, class C, 20 probes, 17 in all_U05259 4343-4740: 3 not in GB record, Human MB-1 gene, complete cds
Hu6800/U11861_at	0.08721519	0.001364917	1.8865727	up	8.5444	8.503	7.727	7.7319	9.1488	9.2486	8.6851	9.1594	8.786	9.2184	9.0501	U11861, class A, 20 probes, 20 in U11861 511-949, Human G10 homolog (edg-2) mRNA, complete cds
Hu6800/U12707_s_at	0.053526103	2.07E-04	3.834208	down	7.5287	8.2916	7.8564	7.2637	5	6.0105	6.2717	6.1053	5.2697	6.4514	5.4646	U12707, class A, 20 probes, 20 in U12707 1280-1744, Human Wiskott-Aldrich syndrome protein (WASP) mRNA, complete cds
Hu6800/U14971_at	0.059359428	3.12E-04	2.996974	up	10.0583	9.86366	8.73978	9.31989	10.6424	10.5523	11.1897	11.1126	11.2187	11.4962	11.3405	U14971, class A, 20 probes, 20 in U14971 91-661, Human ribosomal protein S9 mRNA, complete cds
Hu6800/U31176_at	0.07987005	0.001088616	3.0833228	down	7.7401	8.6807	8.1311	7.9361	6.6652	7.149	7.1772	6.529	5.91	6.5338	5.5184	U31176, class A, 20 probes, 20 in U31176 1677-2217, Human hERV1 mRNA, complete cds
Hu6800/U36759_s_at	0.08721519	0.001505261	2.3171291	down	8.96723	9.19239	8.79853	8.23154	8.02644	7.88116	7.01489	7.5106	6.98176	7.67326	8.00748	U36759, class A, 20 probes, 20 in U36759 486-1016, Human pre-T cell receptor alpha-type chain precursor, mRNA, complete cds
Hu6800/U37689_at	0.04724273	1.10E-04	1.5739106	up	7.6762	7.7432	7.7108	7.6421	8.5566	8.0804	8.0739	8.5056	8.4288	8.395	8.3917	U37689, class A, 20 probes, 20 in U37689 344-752, Human RNA polymerase II subunit (hsRPB8) mRNA, complete cds
Hu6800/U40279_at	0.05419976	2.18E-04	3.3773346	down	7.3768	8.0676	7.9521	7.4707	5.6518	6.0672	6.6676	5.5217	5.2916	5.9334	6.5931	U40279, class A, 20 probes, 20 in U40279cds 70-574, Human beta-2 integrin alphaD subunit (ITGAD) gene, exons 25-30, and partial cds. /gb=U40279 /ntype=DNA /annot=exon
Hu6800/U45328_s_at	0.06427186	5.39E-04	3.7543995	up	5.4544	5	6.331	6.2365	8.0708	6.9095	8.0797	7.18	8.4141	7.3216	7.6727	U45328, class A, 20 probes, 20 in U45328 591-1079, Human ubiquitin-conjugating enzyme (UBE2I) mRNA, complete cds
Hu6800/U46692_rna1_at	0.06124073	3.92E-04	3.0022106	up	8.49136	8.32203	8.50647	9.31003	10.3985	9.52167	10.0375	10.958	10.5575	9.88861	10.3427	U46692, class A, 20 probes, 20 in U46692mRNA 84-480, Human cystatin B gene, complete cds
Hu6800/U51240_at	0.04724273	1.03E-04	5.2767534	up	5.8377	5	6.1989	5	8.6307	8.2167	7.6841	7.5595	8.534	7.681	7.0556	U51240, class A, 20 probes, 20 in U51240 1679-2171, Human lysosomal-associated multitransmembrane protein (LAPTm5) mRNA, complete cds
Hu6800/U51586_at	0.04724273	8.75E-05	5.775086	up	5.34893	5.14637	5	6.87772	8.3783	7.6427	8.1594	8.32528	7.95625	8.75532	7.64443	U51586, class A, 20 probes, 20 in U51586 1262-1676, Human siah binding protein 1 (SiahBP1) mRNA, partial cds.
Hu6800/U56418_at	0.076719195	9.74E-04	1.7992349	down	9.31765	9.45332	9.39909	9.21211	8.3326	8.80251	8.78587	8.80655	8.42635	7.88553	8.4477	U56418, class A, 20 probes, 20 in U56418 785-1313, Human lysophosphatidic acid acyltransferase-beta mRNA, complete cds
Hu6800/U62739_at	0.07987005	0.001098748	2.2025087	down	9.5884	9.48814	9.40752	8.7303	8.4074	8.11105	8.07552	7.87509	7.73683	8.05009	8.89511	U62739, class A, 20 probes, 20 in U62739 986-1430, Human branched-chain amino acid aminotransferase (ECA40) mRNA, complete cds
Hu6800/U76366_s_at	0.07987005	0.001079239	2.2772226	down	8.0703	8.9528	8.8431	8.4617	7.7035	7.2652	7.1677	7.595	6.6704	7.4911	7.87	U76366, class A, 20 probes, 20 in U76366 4225-4720, Human Treacher Collins syndrome (TCOF1) mRNA, complete cds
Hu6800/U77456_at	0.06427186	5.61E-04	3.5656488	up	5.0738	5.4069	5.7707	6.8988	7.6328	6.9892	7.1968	8.0533	7.9204	7.9373	7.6222	U77456, class A, 20 probes, 20 in U77456 2006-2414, Human nucleosome assembly protein 2 mRNA, complete cds
Hu6800/U78525_at	0.088067815	0.001562282	4.8082676	up	5.1971	8.0472	5.9081	5.7957	8.3948	8.0803	8.2446	8.5994	8.9662	9.2187	8.0138	U78525, class A, 20 probes, 20 in U78525 2480-2942, Human eukaryotic translation initiation factor (eIF3) mRNA, complete cds
Hu6800/U83246_at	0.08721519	0.00151209	2.899601	up	7.27581	6.87309	7.73433	7.28316	8.15021	9.20537	9.25382	8.02973	9.73712	8.83871	8.5772	U83246, class A, 20 probes, 20 in U83246 1364-1904, Human copine I mRNA, complete cds
Hu6800/U88902_cds1_f_at	0.07987005	0.001106558	3.0606291	down	8.2369	7.3429	8.2274	7.3152	5.9508	6.4397	6.9793	5.2274	6.0479	5.9617	6.5606	U88902, class A, 40 probes, 19 in U88902cds#1 19-247: 21 in reverseSequence, 289-499, integrase gene extracted from Human endogenous retrovirus H clone g10.34 integrase and putative envelope protein genes, partial cds.
Hu6800/U93205_at	0.08721519	0.001360015	3.747005	up	8.09709	7.80346	7.08955	9.24001	9.83533	9.61147	9.48117	10.6144	10.5213	10.317	9.36219	U93205, class A, 20 probes, 20 in U93205 588-1020, Human nuclear chloride ion channel protein (NCC27) mRNA, complete cds
Hu6800/X17206_at	0.08721519	0.001477594	3.3385036	up	11.3094	10.0964	9.56645	11.455	11.8968	12.0991	12.9969	12.4109	12.6431	12.308	12.0673	X17206, class A, 20 probes, 19 in X17206cds 111-585: 1 in reverseSequence, 885, Human mRNA for LLRep3
Hu6800/X57766_at	0.09412753	0.001800546	4.4409356	up	5.94164	7.10951	7.00134	6.57954	8.4616	9.61279	7.73329	8.5329	10.2496	8.04229	9.02963	X57766, class A, 20 probes, 20 in X57766mRNA 1658-2168, Human stromelysin-3 mRNA
Hu6800/X70683_at	0.06427186	6.05E-04	4.013833	up	6.28381	7.4508	5.09795	6.46843	8.39448	8.25946	8.22694	8.61848	8.10243	8.86646	7.84334	X70683, class C, 20 probes, 20 in all_X70683 2322-2752, H.sapiens mRNA for SOX-4 protein
Hu6800/X71973_at	0.06537927	6.68E-04	4.2031326	up	6.90734	6.81619	5.80603	8.35639	8.92101	9.639	9.06259	9.16708	8.83507	8.84482	8.8311	X71973, class B, 20 probes, 14 in X71973cds 200-530: 6 in reverseSequence, 658-808, H.sapiens GPx-4 mRNA for phospholipid hydroperoxide glutathione peroxidase
Hu6800/X76105_at	0.04724273	8.26E-05	3.9583719	up	5	5	5.4123	6.3811	7.6863	7.5895	7.0365	7.3718	7.941	6.9938	7.4139	X76105, class C, 20 probes, 20 in all_X76105 1661-2208, H.sapiens DAP-1 mRNA
Hu6800/X80754_at	0.06124073	3.47E-04	2.4638026	down	8.45217	9.15986	9.31944	8.82897	7.73972	7.68467	7.88522	7.23753	7.16442	7.54255	8.22045	X80754, class C, 20 probes, 20 in all_X80754 1279-1862, H.sapiens mRNA for GTP-binding protein
Hu6800/X87838_at	0.07841017	0.001031713	2.047517	down	9.44827	9.99845	9.38882	9.73518	9.07702	8.73595	7.91476	8.63236	8.9212	8.47209	8.50825	X87838, class C, 20 probes, 20 in all_X87838 2803-3320, H.sapiens mRNA for beta-catenin
Hu6800/X99459_at	0.08721519	0.001318398	1.8172234	down	7.9046	7.9654	8.0342	8.1232	7.0005	7.4054	7.2318	6.7168	7.0467	6.8378	7.7768	X99459, class C, 20 probes, 20 in all_X99459 1516-1799, H.sapiens mRNA for sigma 3B protein
Hu6800/X99688_at	0.053526103	1.89E-04	2.9663608	down	9.87098	10.2017	9.97441	9.78869	8.54096	8.97114	8.36701	7.96343	7.65096	8.26741	8.97085	X99688, class A, 20 probes, 20 in X99688 3790-4270, H.sapiens mRNA from TYL gene
Hu6800/Y00264_at	0.07350511	9.11E-04	3.7536118	down	9.45091	10.5547	9.10742	9.05444	7.25169	7.22267	7.26858	8.73584	7.74864	8.05736	7.15034	Y00264, class C, 20 probes, 20 in all_Y00264 2984-3321, Human mRNA for amyloid A4 precursor of Alzheimer disease
Hu6800/Y00433_at	0.059359428	3.08E-04	1.7201139	up	9.37874	8.99036	9.33603	8.70693	9.89864	9.99848	9.63451	10.116	9.90033	9.80506	9.84562	Y00433, class B, 20 probes, 13 in Y00433cds 233-581: 7 in reverseSequence, 905-1109, Human mRNA for glutathione peroxidase (EC 1.11.1.9.)
Hu6800/Y10375_s_at	0.07060051	7.99E-04	2.952562	down	9.48191	8.45399	8.42277	8.46795	7.33216	7.30245	8.03499	6.81232	7.08867	7.00402	6.4382	Y10375, class C, 20 probes, 20 in all_Y10375 1179-1706, H.sapiens mRNA for SIRP-alpha1
Hu6800/Y10936_at	0.064379364	6.28E-04	2.932029	down	7.4536	7.771	7.772	7.3306	6.6839	5.3354	6.7271	5.8546	5.7863	5.4427	6.3793	Y10936, class A, 20 probes, 20 in Y10936 637-1027, H.sapiens mRNA for hypothetical protein downstream of DMPK and DMAHP
Hu6800/Z22548_at	0.08721519	0.001407929	4.4279833	up	5	5	5	6.3542	7.8352	7.4801	6.7071	8.1021	8.1891	7.977	6.1058	Z22548, class B, 20 probes, 13 in Z22548cds 310-547: 7 in reverseSequence, 684-894, H.sapiens thiol-specific antioxidant protein mRNA
Hu6800/Z24727_at	0.07058918	7.76E-04	4.4646125	down	11.4204	11.4604	9.39168	11.1629	8.6013	9.13139	7.87606	8.81628	9.13978	8.26544	9.07191	Z24727, class C, 20 probes, 20 in all_Z24727 1355-1569, H.sapiens tropomyosin isoform mRNA, complete CDS
Hu6800/Z49105_at	0.056419298	2.45E-04	3.1974332	down	9.0967	9.3753	9.3735	8.5457	7.0728	8.0093	7.4835	7.1037	6.9704	7.132	8.1745	Z49105, class A, 20 probes, 20 in Z49105mRNA 1064-1259, H.sapiens HD21 mRNA
Hu35KsubA/AA235209_at	0.08721519	0.001500347	5.5474257	up	6.5476	5	5	7.2629	8.9265	8.9952	8.6739	7.7167	9.3048	7.7455	7.6085	zs36d09.r1 Soares NhHMPu S1 Homo sapiens cDNA clone 687281 5'.
Hu35KsubA/AA247434_at	0.089701965	0.00164243	2.806958	down	8.2028	7.5292	7.9011	7.7815	6.0906	6.7632	5.8712	7.6103	6.2763	6.0126	5.9283	csg3167.seq.F Human fetal heart, Lambda ZAP Express Homo sapiens cDNA 5'.
Hu35KsubA/AA306121_at	0.077501774	0.001002124	3.1756718	up	8.52244	8.0713	8.23579	8.95589	9.41422	10.4211	10.6556	9.75661	10.8607	10.4028	9.28289	EST177101 Jurkat T-cells VI Homo sapiens cDNA 5' end.
Hu35KsubA/AA401547_at	0.06427186	6.17E-04	2.828574	down	7.8598	8.3001	8.7114	8.1826	7.014	6.7964	6.3152	6.2481	7.5254	7.2074	6.2373	zu62a05.r1 Soares testis NHT Homo sapiens cDNA clone 742544 5'.
Hu35KsubA/AA411584_s_at	0.06537927	6.64E-04	1.7827479	up	8.52149	8.81932	8.50742	9.23467	9.45364	9.63361	9.9677	9.57636	9.63939	9.28026	9.68283	zv30f05.r1 Soares ovary tumor NbHOT Homo sapiens cDNA clone 755169 5'.
Hu35KsubA/AA429539_f_at	0.09154974	0.001728958	7.298073	up	5	7.16559	5	7.06241	8.24343	8.49496	8.63807	10.523	9.8895	8.77368	7.90897	zw74d03.r1 Soares testis NHT Homo sapiens cDNA clone 781925 5'.
Hu35KsubA/AA477046_at	0.06569549	6.81E-04	4.0655375	up	5.8496	5.2558	5	6.4939	8.2314	6.9881	7.2828	7.5429	8.5312	7.009	8.1275	zu38d08.r1 Soares ovary tumor NbHOT Homo sapiens cDNA clone 740271 5'.
Hu35KsubA/AB004066_at	0.08669358	0.001248065	5.234231	up	7.45802	7.1189	5.34069	8.59879	9.80881	9.52879	9.38817	9.32535	10.0969	9.16056	9.31096	Homo sapiens mRNA for DEC1, complete cds.
Hu35KsubA/AF005271_at	0.09695831	0.001951173	3.1663544	down	10.1075	10.2334	10.8018	9.78356	8.80411	8.99974	8.66323	7.52583	7.73708	8.79907	9.45214	Homo sapiens FMRFamide-related prepropeptide mRNA, complete cds.
Hu35KsubA/C00014_at	0.09945261	0.002093739	3.1981382	up	5.5636	6.3152	6.3553	7.22	6.8911	8.2304	8.6759	7.775	8.342	7.8679	8.503	HUMGS0002402, Human Gene Signature, 3'-directed cDNA sequence.
Hu35KsubA/C02050_at	0.04724273	8.98E-05	6.613829	up	5.1571	5	5	6.6357	8.6208	7.5177	8.2573	8.2783	9.0577	7.9728	7.5112	HUMGS0005583, Human Gene Signature, 3'-directed cDNA sequence.
Hu35KsubA/C15160_at	0.07300778	8.93E-04	5.0998044	down	11.7863	11.4559	10.7949	9.97487	7.98366	7.71081	8.4963	9.85693	8.28597	8.94564	9.28854	Human fetal brain cDNA 5'-end GEN-121A10.
Hu35KsubA/M84526_at	0.053526103	1.74E-04	4.227122	down	11.1268	10.8138	10.5923	10.4545	7.94463	9.51121	8.37182	8.30861	8.43261	8.51016	9.59117	Human adipsin/complement factor D mRNA, complete cds
Hu35KsubA/R72037_at	0.099081986	0.002070462	4.207721	up	6.8585	5	5.2234	7.4028	8.7445	7.809	7.4457	8.214	8.3387	8.5079	8.2997	yj86c09.r1 Homo sapiens cDNA clone 155632 5'.
Hu35KsubA/RC_AA026349_r_at	0.05868804	2.63E-04	6.616908	down	8.58476	8.80868	8.56237	7.83986	5	5	6.04169	5	5.69786	5.90992	7.40985	zj99f01.s1 Soares pregnant uterus NbHPU Homo sapiens cDNA clone 469177 3'.
Hu35KsubA/RC_AA069549_at	0.08721519	0.001273351	3.0523372	up	5.845	5.1212	5.5774	6.1392	7.5338	7.6667	8.0974	7.5034	6.3329	6.6517	7.1784	zm52e03.s1 Stratagene fibroblast (#937212) Homo sapiens cDNA clone 529276 3'.
Hu35KsubA/RC_AA195626_at	0.04724273	1.16E-04	9.180678	down	9.65308	11.728	9.45034	10.7345	7.2966	6.76879	6.64439	6.39281	7.38221	7.85572	8.00964	zr38h09.s1 Soares NhHMPu S1 Homo sapiens cDNA clone 665729 3'.
Hu35KsubA/RC_AA227926_at	0.024749244	2.30E-05	5.409985	up	5.6654	6.0271	5.1806	5	7.6094	7.6992	7.4269	8.814	8.3585	7.6003	7.819	zr56a07.s1 Soares NhHMPu S1 Homo sapiens cDNA clone 667380 3'.
Hu35KsubA/RC_AA235707_at	0.07060051	8.41E-04	6.5770783	up	5	5	5.9119	5.253	7.9516	5.8527	8.636	8.2178	8.9692	7.7841	8.6493	zt31e08.s1 Soares ovary tumor NbHOT Homo sapiens cDNA clone 723974 3'.
Hu35KsubA/RC_AA286862_at	0.06124073	4.45E-04	2.2507865	down	11.2573	11.3702	10.9384	10.4633	10.2842	9.3978	9.76436	9.77778	10.1135	9.98365	9.53681	zs58b06.s1 NCI_CGAP_GCB1 Homo sapiens cDNA clone IMAGE:701651 3'.
Hu35KsubA/RC_AA287269_at	0.05882821	2.91E-04	3.3585856	down	7.7306	7.2644	7.6232	7.4775	5.2502	6.6196	6.2319	5	5.6078	5.5573	6.1657	zs52a04.s1 NCI_CGAP_GCB1 Homo sapiens cDNA clone IMAGE:701070 3' similar to SW:LIN1_NYCCO P08548 LINE-1 REVERSE TRANSCRIPTASE HOMOLOG. ;contains Alu repetitive element;contains element L1 repetitive element ;.
Hu35KsubA/RC_AA290679_at	0.099081986	0.002046201	5.7316008	down	13.3848	13.8772	11.7518	13.2877	9.69473	9.84155	11.445	11.2673	11.5846	10.8174	9.24448	zt19f03.s1 Soares ovary tumor NbHOT Homo sapiens cDNA clone 713597 3' similar to TR:E92665 E92665 AP56 ;.
Hu35KsubA/RC_AA291644_at	0.022648437	1.75E-05	5.122206	up	5	5.67537	5.93968	5.63495	8.67251	8.4364	7.962	7.42914	7.49168	7.54654	7.89659	zt37a11.s1 Soares ovary tumor NbHOT Homo sapiens cDNA clone 724508 3' similar to contains Alu repetitive element;contains element MER25 repetitive element ;.
Hu35KsubA/RC_AA398572_at	0.06427186	5.41E-04	1.9899203	down	7.9754	8.417	8.6044	7.9913	7.6019	7.2548	7.4405	7.2262	6.8202	7.5198	6.9168	zt73g07.s1 Soares testis NHT Homo sapiens cDNA clone 728028 3'.
Hu35KsubA/RC_AA399114_at	0.08721519	0.001406669	2.1336417	up	9.70813	9.00512	8.68509	9.28229	10.5521	10.347	10.0518	10.0419	10.251	9.76303	10.8375	zt89f06.s1 Soares testis NHT Homo sapiens cDNA clone 729539 3'.
Hu35KsubA/RC_AA401144_s_at	0.07060051	7.88E-04	1.8306966	down	8.1125	8.7901	8.262	8.5672	7.0537	7.7737	7.5028	7.7707	7.4196	7.5931	7.8103	zu52c05.s1 Soares ovary tumor NbHOT Homo sapiens cDNA clone 741608 3'.
Hu35KsubA/RC_AA424006_at	0.06124073	4.31E-04	2.8996785	up	6.9998	5.9978	6.6918	6.062	8.1083	7.9786	8.4811	8.0096	7.2781	8.4131	7.5474	zv79h09.s1 Soares total fetus Nb2HF8 9w Homo sapiens cDNA clone 759905 3' similar to WP:B0024.13 CE05157 ;.
Hu35KsubA/RC_AA429472_at	0.07060051	8.52E-04	4.989261	up	7.3415	6.1169	6.1768	8.40708	9.48193	9.01139	9.44805	9.5417	10.0827	9.32405	8.41595	zw34b09.s1 Soares ovary tumor NbHOT Homo sapiens cDNA clone 771161 3'.
Hu35KsubA/RC_AA432083_at	0.06427186	6.09E-04	3.4667375	up	5.6786	5.8843	6.4529	5	8.4213	7.085	7.7821	7.1527	7.3502	7.0321	8.0093	zw89c10.s1 Soares total fetus Nb2HF8 9w Homo sapiens cDNA clone 784146 3'.
Hu35KsubA/RC_AA436836_at	0.04724273	6.80E-05	3.0456195	up	6.2243	6.1101	5.463	5.866	7.6635	8.0556	7.1775	6.9982	7.2598	7.6582	7.8453	zv57g06.s1 Soares testis NHT Homo sapiens cDNA clone 757786 3'.
Hu35KsubA/RC_AA441978_at	0.06124073	3.83E-04	3.7656178	up	6.0475	5.82	7.1548	7.0701	8.7281	7.7112	8.2269	8.8139	8.2425	9.1222	8.2071	zw62g06.s1 Soares total fetus Nb2HF8 9w Homo sapiens cDNA clone 774682 3' similar to SW:PRS6_HUMAN P43686 26S PROTEASE REGULATORY SUBUNIT 6 ;.
Hu35KsubA/RC_AA461473_at	0.07987005	0.001112741	4.561597	up	6.5747	5	6.8287	5.8201	8.4548	7.3648	7.804	8.6172	9.4651	7.7142	8.2978	zx68f06.s1 Soares total fetus Nb2HF8 9w Homo sapiens cDNA clone 796643 3'.
Hu35KsubA/RC_AA481430_at	0.08804608	0.001540125	2.5988038	down	10.5612	10.8965	9.80328	10.4488	8.83015	8.48709	9.17662	8.75766	9.59928	9.83787	8.65851	zv06g11.s1 Soares NhHMPu S1 Homo sapiens cDNA clone 752900 3'.
Hu35KsubA/RC_AA496876_at	0.053526103	1.71E-04	4.1736617	up	6.0475	5	5	6.4745	7.2466	7.5832	7.793	7.7269	7.3941	7.639	8.4599	ae33a07.s1 Gessler Wilms tumor Homo sapiens cDNA clone 897588 3' similar to WP:ZC395.7 CE01443 ;.
Hu35KsubA/RC_AA598975_at	0.088067815	0.001567771	2.497212	down	8.3891	8.8144	8.5354	7.9594	6.7639	7.0886	6.7843	7.1009	7.3785	8.0962	6.5174	ae40c09.s1 Gessler Wilms tumor Homo sapiens cDNA clone 898288 3'.
Hu35KsubA/RC_AA599144_at	0.042422723	4.60E-05	3.1872332	down	9.8452	9.3639	9.2262	9.0114	7.2525	8.0553	7.1214	7.759	7.793	7.7516	8.0928	ae52d05.s1 Stratagene lung carcinoma 937218 Homo sapiens cDNA clone 950505 3' similar to TR:G802105 G802105 PP1M M110. ;.
Hu35KsubA/RC_D59675_i_at	0.022648437	1.45E-05	5.235063	down	7.3426	7.7279	8.1653	7.7876	5	5	5.593	5	5.7335	6.247	5	Human fetal brain cDNA 3'-end GEN-055G04.
Hu35KsubA/T28246_at	0.088958204	0.001597392	5.204358	down	8.49772	8.44457	8.87023	7.27107	5.4083	5.93012	5.98277	5.19291	5	7.7833	5.94084	EST33375 Homo sapiens cDNA 5' end similar to hepsin serine protease (HT:1329).
Hu35KsubA/U15197_at	0.099081986	0.002066817	8.442717	down	10.1861	9.06029	10.2908	9.8732	5.12812	5.58227	8.55021	6.27754	6.79604	8.59992	6.49013	Human histo-blood group ABO protein mRNA, partial 3' UTR sequence
Hu35KsubA/U45973_at	0.09412753	0.001821599	2.0852077	down	8.81855	9.47137	9.60774	8.87475	7.56078	8.30607	8.31784	8.59849	8.35468	8.11268	7.67984	Human phosphatidylinositol (4,5)bisphosphate 5-phosphatase homolog mRNA, partial cds
Hu35KsubA/U51698_at	0.09412753	0.001835924	2.1044858	up	7.3628	7.0468	7.2969	8.3482	8.5552	8.9772	8.4048	8.5254	8.5999	8.8471	8.2004	Human mRNA sequence.
Hu35KsubA/W81301_at	0.099081986	0.002045494	4.315237	up	5.9396	5.8389	6.8406	6.4936	7.2356	9.1865	9.5418	8.6181	8.9242	7.7099	7.4972	zd85a12.r1 Soares fetal heart NbHH19W Homo sapiens cDNA clone 347422 5'.
